# Supplementary material for: Structured Exercise Modulates Gut Microbiota Composition and Protects Against Diet-Induced Dysbiosis in a Rat Model
Source: Nutrients. 2026 Mar 5;18(5):847. doi: 10.3390/nu18050847 (PMC12987009; doi:10.3390/nu18050847)
Supplement: Supplementary file 1 [file nutrients-18-00847-s001.zip]

Archive with 1 entries (1 files):
- nutrients-4147100-supplementary.pdf
